# Supplementary material for: A study of allergen detection panel in Guangzhou, southern China based on real-world data from the past 7 years
Source: Sci Rep. 2023 Sep 8;13:14855. doi: 10.1038/s41598-023-41949-x (PMC10491784; doi:10.1038/s41598-023-41949-x)
Supplement: Supplementary file 1 — Supplementary Tables. [file 41598_2023_41949_MOESM1_ESM.xlsx]

## Sheet: Table S1
Table S1. Baseline data of patients with suspected allergies
Clinical characteristics	Patients
Total number (N)	39570
Sex (male/female, n)	22771/16799
Year (n/N, %)
2012-2013	676/39570, 1.7%
2014	2934/39570, 7.4%
2015	4785/39570, 12.1%
2016	5943/39570, 15.0%
2017	7937/39570, 20.1%
2018	10051/39570, 25.4%
2019	7244/39570, 18.3%
Age (n/N, %)
≤4 years old	10510/39570, 26.6%
5-14 years old	7385/39570, 18.7%
15-44 years old	81685/39570, 20.6%
45-64 years old	90325/39570, 22.8%
≥65 years old	44755/39570, 11.3%
Diseases (n/N, %)
Asthma	93945/39570, 23.7%
Rhinitis	24455/39570, 6.2%
Allergic dermatitis	15225/39570, 3.8%
COPD	17935/39570, 4.5%
Chronic cough	36355/39570, 9.2%
Bronchitis	151355/39570, 38.2%
Others	56465/39570, 14.3%
Allergen (n, %)
D.pteronyssinus	7888, 49.5%
D.farinae	3756, 66.1%
Cat dander	282, 5.4%
Dog dander	545, 5.1%
A.vulgaris	188, 5.6%
A.fumigatus	914, 6.5%
A.alternata	180, 17.0%
B.germanica	2594, 18.7%
Egg white	2633, 24.5%
Milk	3669, 34.0%
Wheat	656, 6.2%
Peanut	166, 6.7%
Soya bean	142, 4.5%
C.pagurus	526, 17.7%
P.monodon	1715, 14.7%
COPD: chronic obstructive pulmonary disease

## Sheet: Table S2
Table S2. Cases of combined sensitization
Frequency of patients (n)	Allergen panel
	D.pteronyssinus	D.farinae	Cat dander	Dog dander	A.vulgaris	A.fumigatus	A.alternata	B.germanica	Egg whites	Milk	Wheat	Peanuts	Soybeans	C.pagurus	P.monodon
2014	positive	positive
1692	positive
1175										positive
817									positive	positive
491	positive	positive						positive
430						positive
408	positive								positive	positive
374	positive							positive							positive
287									positive
277	positive									positive
199								positive
191	positive							positive
145	positive								positive
137	positive	positive							positive	positive
131	positive	positive						positive							positive
129	positive							positive						positive	positive
103									positive	positive	positive
96	positive														positive
94		positive
84	positive	positive								positive
75						positive	positive
73	positive								positive	positive	positive
58	positive	positive							positive
51															positive
51	positive					positive
51	positive			positive
50	positive	positive	positive
49	positive							positive	positive	positive					positive
49	positive	positive						positive						positive	positive
37	positive							positive		positive					positive
35								positive							positive
32	positive	positive													positive
31	positive							positive	positive						positive
28	positive			positive				positive							positive
28	positive	positive	positive	positive
27	positive		positive
26														positive	positive
25	positive	positive							positive	positive	positive
24	positive	positive		positive
23				positive
23	positive			positive				positive						positive	positive
22	positive							positive	positive	positive
21											positive
21	positive	positive				positive
20									positive		positive
20	positive					positive		positive							positive
19										positive	positive
19	positive	positive						positive	positive
18	positive							positive			positive				positive
16					positive
16			positive
16	positive							positive	positive	positive	positive				positive
16	positive					positive	positive
16	positive				positive			positive			positive		positive		positive
16	positive			positive				positive
16	positive	positive				positive	positive
16	positive	positive		positive				positive
15	positive							positive		positive
14	positive			positive					positive	positive
14	positive	positive						positive	positive	positive
13	positive					positive		positive						positive	positive
12														positive
12								positive	positive	positive
12		positive						positive						positive
12	positive													positive	positive
12	positive								positive	positive					positive
12	positive							positive						positive
12	positive				positive			positive							positive
12	positive			positive					positive
12	positive	positive				positive		positive
11		positive						positive
11	positive							positive			positive
11	positive					positive		positive
11	positive			positive				positive	positive	positive					positive
11	positive	positive						positive		positive
11	positive	positive						positive	positive	positive					positive
10			positive	positive
10		positive													positive
10	positive								positive	positive	positive				positive
10	positive				positive			positive						positive	positive
10	positive			positive				positive	positive	positive	positive				positive
10	positive	positive												positive	positive
9	positive							positive	positive	positive				positive	positive
9	positive		positive	positive
9	positive	positive	positive	positive				positive
8										positive					positive
8						positive		positive
8	positive									positive					positive
8	positive								positive		positive
8	positive							positive	positive
8	positive					positive									positive
8	positive	positive	positive					positive
7												positive
7									positive	positive	positive	positive
7				positive					positive	positive
7	positive							positive	positive		positive				positive
7	positive			positive					positive	positive	positive
7	positive			positive	positive			positive						positive	positive
7	positive		positive	positive				positive						positive	positive
7	positive	positive					positive
7	positive	positive				positive		positive							positive
6									positive	positive					positive
6		positive				positive
6	positive								positive						positive
6	positive			positive											positive
6	positive	positive									positive
6	positive	positive						positive		positive					positive
6	positive	positive			positive			positive							positive
6	positive	positive		positive				positive							positive
6	positive	positive	positive					positive							positive
5											positive	positive	positive
5								positive			positive
5								positive		positive
5								positive	positive	positive	positive
5					positive			positive			positive		positive
5		positive				positive	positive
5	positive				positive										positive
5	positive			positive						positive
5	positive			positive				positive						positive
5	positive			positive				positive	positive						positive
5	positive			positive	positive	positive		positive						positive	positive
5	positive		positive					positive
5	positive		positive					positive							positive
5	positive	positive			positive
5	positive	positive		positive					positive	positive
4													positive
4									positive			positive
4								positive						positive
4								positive						positive	positive
4				positive						positive
4				positive					positive	positive	positive
4		positive				positive		positive						positive
4		positive		positive
4	positive										positive
4	positive							positive			positive		positive		positive
4	positive							positive		positive	positive				positive
4	positive							positive	positive					positive	positive
4	positive					positive					positive
4	positive					positive	positive	positive						positive	positive
4	positive				positive	positive		positive							positive
4	positive			positive				positive			positive				positive
4	positive			positive		positive		positive							positive
4	positive			positive		positive		positive	positive	positive	positive				positive
4	positive	positive												positive
4	positive	positive								positive					positive
4	positive	positive							positive	positive					positive
4	positive	positive						positive	positive	positive	positive			positive	positive
4	positive	positive	positive	positive				positive						positive	positive
3												positive	positive
3											positive				positive
3									positive						positive
3									positive	positive	positive				positive
3									positive	positive	positive		positive
3									positive	positive	positive	positive	positive
3								positive	positive
3							positive
3						positive			positive	positive
3					positive			positive
3					positive			positive				positive
3					positive			positive			positive		positive		positive
3			positive			positive
3		positive							positive	positive
3	positive							positive	positive		positive
3	positive							positive	positive	positive				positive
3	positive					positive				positive
3	positive					positive			positive		positive
3	positive					positive			positive	positive
3	positive					positive		positive		positive					positive
3	positive				positive
3	positive				positive	positive		positive			positive				positive
3	positive				positive	positive		positive			positive		positive		positive
3	positive			positive				positive		positive					positive
3	positive			positive				positive	positive
3	positive			positive		positive			positive	positive
3	positive			positive		positive		positive			positive				positive
3	positive		positive						positive	positive
3	positive		positive					positive						positive	positive
3	positive		positive		positive			positive			positive		positive		positive
3	positive		positive	positive				positive							positive
3	positive	positive										positive
3	positive	positive								positive	positive
3	positive	positive						positive						positive
3	positive	positive						positive			positive	positive	positive	positive	positive
3	positive	positive						positive	positive						positive
3	positive	positive				positive		positive						positive	positive
3	positive	positive				positive	positive	positive
3	positive	positive			positive			positive
3	positive	positive			positive			positive			positive		positive		positive
3	positive	positive	positive							positive
3	positive	positive	positive	positive					positive	positive
2											positive			positive	positive
2										positive			positive
2									positive		positive				positive
2									positive	positive				positive	positive
2									positive	positive		positive
2									positive	positive	positive	positive			positive
2								positive				positive
2								positive			positive				positive
2								positive		positive	positive
2						positive									positive
2						positive					positive	positive	positive
2						positive			positive
2						positive		positive							positive
2					positive			positive						positive
2					positive			positive						positive	positive
2				positive					positive
2				positive					positive	positive	positive	positive
2				positive		positive	positive
2			positive					positive
2		positive								positive
2		positive								positive					positive
2		positive							positive
2		positive							positive	positive					positive
2		positive							positive	positive	positive
2		positive						positive							positive
2		positive			positive			positive						positive
2		positive		positive				positive
2		positive		positive		positive			positive	positive	positive	positive			positive
2		positive	positive
2	positive													positive
2	positive												positive
2	positive									positive	positive
2	positive								positive	positive				positive
2	positive							positive		positive	positive
2	positive							positive	positive	positive	positive
2	positive					positive			positive	positive	positive
2	positive					positive		positive			positive				positive
2	positive					positive		positive	positive	positive					positive
2	positive					positive		positive	positive	positive	positive				positive
2	positive				positive						positive
2	positive				positive			positive					positive		positive
2	positive				positive	positive		positive						positive	positive
2	positive			positive					positive						positive
2	positive			positive					positive	positive					positive
2	positive			positive				positive		positive				positive	positive
2	positive			positive				positive	positive	positive
2	positive			positive		positive
2	positive			positive		positive		positive						positive	positive
2	positive			positive		positive		positive	positive	positive					positive
2	positive		positive		positive
2	positive		positive	positive											positive
2	positive		positive	positive					positive	positive
2	positive		positive	positive					positive	positive	positive
2	positive		positive	positive				positive
2	positive		positive	positive		positive
2	positive	positive											positive
2	positive	positive							positive						positive
2	positive	positive							positive		positive
2	positive	positive							positive	positive		positive
2	positive	positive							positive	positive	positive	positive
2	positive	positive						positive			positive				positive
2	positive	positive						positive			positive	positive	positive		positive
2	positive	positive						positive		positive				positive	positive
2	positive	positive						positive	positive					positive	positive
2	positive	positive						positive	positive		positive				positive
2	positive	positive						positive	positive	positive	positive
2	positive	positive						positive	positive	positive	positive				positive
2	positive	positive						positive	positive	positive	positive	positive			positive
2	positive	positive					positive		positive	positive
2	positive	positive				positive									positive
2	positive	positive				positive	positive	positive						positive
2	positive	positive				positive	positive	positive						positive	positive
2	positive	positive			positive			positive						positive	positive
2	positive	positive			positive			positive			positive	positive	positive	positive	positive
2	positive	positive			positive	positive		positive
2	positive	positive			positive	positive		positive							positive
2	positive	positive			positive	positive		positive			positive		positive		positive
2	positive	positive		positive								positive
2	positive	positive		positive				positive						positive
2	positive	positive		positive				positive						positive	positive
2	positive	positive		positive	positive			positive						positive	positive
2	positive	positive	positive					positive						positive	positive
2	positive	positive	positive			positive
2	positive	positive	positive			positive		positive							positive
2	positive	positive	positive	positive				positive						positive
1												positive			positive
1												positive		positive
1											positive		positive
1											positive	positive			positive
1											positive	positive	positive		positive
1										positive		positive
1										positive	positive	positive	positive
1									positive					positive
1									positive					positive	positive
1									positive			positive			positive
1									positive		positive	positive
1									positive		positive	positive	positive
1									positive	positive		positive			positive
1									positive	positive	positive	positive	positive	positive	positive
1								positive					positive
1								positive				positive		positive
1								positive				positive	positive		positive
1								positive			positive		positive
1								positive			positive	positive	positive
1								positive	positive		positive			positive	positive
1								positive	positive	positive			positive	positive	positive
1							positive				positive
1						positive					positive
1						positive				positive
1						positive			positive	positive	positive
1						positive		positive						positive	positive
1						positive		positive					positive
1						positive		positive				positive
1						positive		positive			positive
1						positive		positive			positive		positive
1						positive		positive		positive
1						positive	positive							positive	positive
1					positive							positive
1					positive						positive	positive	positive
1					positive			positive					positive		positive
1					positive			positive			positive	positive	positive
1					positive		positive
1					positive	positive
1					positive	positive		positive			positive				positive
1				positive											positive
1				positive							positive
1				positive						positive	positive
1				positive					positive	positive			positive
1				positive					positive	positive	positive				positive
1				positive				positive
1				positive				positive		positive	positive		positive
1				positive				positive	positive	positive	positive				positive
1			positive												positive
1			positive							positive
1			positive		positive			positive			positive		positive
1			positive	positive					positive
1			positive	positive					positive	positive
1			positive	positive				positive	positive	positive	positive	positive	positive	positive	positive
1		positive												positive
1		positive												positive	positive
1		positive										positive			positive
1		positive										positive	positive
1		positive									positive
1		positive									positive	positive
1		positive							positive						positive
1		positive							positive		positive
1		positive							positive	positive	positive			positive	positive
1		positive							positive	positive	positive	positive
1		positive						positive						positive	positive
1		positive						positive			positive	positive	positive
1		positive						positive	positive	positive					positive
1		positive					positive	positive
1		positive				positive			positive						positive
1		positive				positive	positive				positive	positive	positive
1		positive				positive	positive	positive
1		positive				positive	positive	positive						positive
1		positive			positive	positive	positive	positive						positive
1		positive		positive										positive	positive
1		positive		positive							positive	positive			positive
1		positive		positive					positive
1		positive		positive					positive	positive
1		positive		positive					positive	positive		positive
1		positive		positive		positive			positive		positive				positive
1		positive		positive		positive			positive		positive	positive			positive
1		positive	positive					positive
1		positive	positive			positive
1	positive									positive				positive	positive
1	positive									positive		positive
1	positive									positive	positive				positive
1	positive								positive			positive	positive	positive	positive
1	positive								positive		positive	positive
1	positive								positive	positive				positive	positive
1	positive								positive	positive			positive
1	positive								positive	positive	positive			positive
1	positive								positive	positive	positive	positive
1	positive							positive					positive		positive
1	positive							positive				positive
1	positive							positive				positive			positive
1	positive							positive				positive		positive
1	positive							positive				positive		positive	positive
1	positive							positive			positive			positive
1	positive							positive		positive				positive
1	positive							positive		positive				positive	positive
1	positive							positive	positive					positive
1	positive							positive	positive			positive	positive		positive
1	positive							positive	positive		positive			positive
1	positive							positive	positive	positive		positive			positive
1	positive							positive	positive	positive	positive	positive
1	positive							positive	positive	positive	positive	positive		positive	positive
1	positive						positive			positive	positive
1	positive						positive	positive				positive		positive
1	positive					positive				positive	positive
1	positive					positive		positive						positive
1	positive					positive		positive		positive
1	positive					positive		positive	positive						positive
1	positive					positive		positive	positive		positive
1	positive					positive	positive								positive
1	positive				positive			positive
1	positive				positive			positive				positive		positive	positive
1	positive				positive			positive			positive				positive
1	positive				positive			positive			positive		positive
1	positive				positive	positive
1	positive				positive	positive		positive			positive		positive
1	positive			positive							positive
1	positive			positive						positive	positive
1	positive			positive					positive		positive				positive
1	positive			positive				positive				positive			positive
1	positive			positive				positive			positive			positive	positive
1	positive			positive				positive		positive				positive
1	positive			positive				positive		positive	positive
1	positive			positive				positive		positive	positive			positive
1	positive			positive				positive		positive	positive			positive	positive
1	positive			positive				positive	positive					positive
1	positive			positive				positive	positive					positive	positive
1	positive			positive				positive	positive				positive	positive	positive
1	positive			positive				positive	positive		positive				positive
1	positive			positive				positive	positive	positive				positive
1	positive			positive				positive	positive	positive				positive	positive
1	positive			positive				positive	positive	positive	positive			positive
1	positive			positive		positive					positive
1	positive			positive		positive					positive			positive
1	positive			positive		positive			positive		positive
1	positive			positive		positive		positive			positive	positive	positive	positive	positive
1	positive			positive		positive		positive		positive
1	positive			positive		positive		positive		positive	positive				positive
1	positive			positive		positive		positive	positive						positive
1	positive			positive		positive		positive	positive	positive		positive		positive	positive
1	positive			positive		positive		positive	positive	positive	positive	positive	positive	positive	positive
1	positive			positive		positive	positive							positive
1	positive			positive		positive	positive	positive
1	positive			positive		positive	positive	positive						positive	positive
1	positive			positive	positive	positive		positive				positive	positive	positive	positive
1	positive			positive	positive	positive	positive								positive
1	positive		positive												positive
1	positive		positive								positive
1	positive		positive							positive
1	positive		positive						positive
1	positive		positive			positive
1	positive		positive			positive		positive			positive		positive		positive
1	positive		positive			positive	positive	positive	positive			positive		positive	positive
1	positive		positive		positive			positive							positive
1	positive		positive		positive			positive			positive		positive	positive	positive
1	positive		positive		positive	positive		positive			positive
1	positive		positive		positive	positive		positive			positive		positive		positive
1	positive		positive	positive					positive
1	positive		positive	positive				positive				positive			positive
1	positive		positive	positive				positive				positive	positive		positive
1	positive		positive	positive				positive		positive					positive
1	positive		positive	positive				positive		positive		positive		positive
1	positive		positive	positive		positive		positive						positive	positive
1	positive		positive	positive		positive		positive				positive		positive
1	positive		positive	positive		positive		positive				positive		positive	positive
1	positive		positive	positive		positive	positive	positive
1	positive		positive	positive	positive	positive		positive						positive	positive
1	positive	positive											positive	positive	positive
1	positive	positive										positive			positive
1	positive	positive									positive	positive
1	positive	positive									positive	positive			positive
1	positive	positive									positive	positive		positive
1	positive	positive								positive		positive
1	positive	positive								positive	positive	positive
1	positive	positive								positive	positive	positive		positive	positive
1	positive	positive							positive					positive
1	positive	positive							positive					positive	positive
1	positive	positive							positive		positive	positive
1	positive	positive							positive		positive	positive	positive
1	positive	positive							positive		positive	positive	positive	positive	positive
1	positive	positive						positive				positive		positive	positive
1	positive	positive						positive			positive
1	positive	positive						positive			positive		positive
1	positive	positive						positive			positive	positive
1	positive	positive						positive		positive		positive		positive	positive
1	positive	positive						positive		positive	positive				positive
1	positive	positive						positive		positive	positive	positive	positive	positive	positive
1	positive	positive						positive	positive					positive
1	positive	positive						positive	positive			positive
1	positive	positive						positive	positive		positive			positive	positive
1	positive	positive						positive	positive	positive				positive
1	positive	positive						positive	positive	positive				positive	positive
1	positive	positive						positive	positive	positive			positive	positive	positive
1	positive	positive						positive	positive	positive	positive	positive
1	positive	positive						positive	positive	positive	positive	positive		positive	positive
1	positive	positive						positive	positive	positive	positive	positive	positive	positive	positive
1	positive	positive					positive								positive
1	positive	positive					positive							positive	positive
1	positive	positive					positive				positive	positive	positive
1	positive	positive					positive		positive	positive	positive
1	positive	positive					positive	positive
1	positive	positive					positive	positive						positive	positive
1	positive	positive				positive								positive	positive
1	positive	positive				positive					positive
1	positive	positive				positive					positive				positive
1	positive	positive				positive					positive	positive	positive
1	positive	positive				positive					positive	positive	positive		positive
1	positive	positive				positive				positive	positive
1	positive	positive				positive			positive
1	positive	positive				positive		positive						positive
1	positive	positive				positive		positive				positive			positive
1	positive	positive				positive		positive			positive				positive
1	positive	positive				positive		positive			positive		positive		positive
1	positive	positive				positive		positive		positive
1	positive	positive				positive		positive	positive	positive	positive	positive			positive
1	positive	positive				positive	positive					positive
1	positive	positive				positive	positive		positive
1	positive	positive				positive	positive		positive	positive
1	positive	positive				positive	positive	positive							positive
1	positive	positive				positive	positive	positive				positive
1	positive	positive				positive	positive	positive			positive	positive	positive
1	positive	positive			positive						positive
1	positive	positive			positive						positive		positive
1	positive	positive			positive			positive			positive				positive
1	positive	positive			positive			positive			positive			positive	positive
1	positive	positive			positive	positive
1	positive	positive			positive	positive		positive		positive	positive	positive	positive		positive
1	positive	positive			positive	positive		positive	positive	positive	positive	positive	positive	positive	positive
1	positive	positive			positive	positive	positive
1	positive	positive			positive	positive	positive					positive	positive
1	positive	positive			positive	positive	positive	positive							positive
1	positive	positive			positive	positive	positive	positive						positive	positive
1	positive	positive		positive											positive
1	positive	positive		positive										positive	positive
1	positive	positive		positive							positive	positive	positive	positive
1	positive	positive		positive						positive
1	positive	positive		positive						positive	positive
1	positive	positive		positive					positive
1	positive	positive		positive					positive			positive
1	positive	positive		positive					positive	positive		positive
1	positive	positive		positive					positive	positive	positive
1	positive	positive		positive				positive			positive
1	positive	positive		positive				positive		positive					positive
1	positive	positive		positive				positive	positive						positive
1	positive	positive		positive				positive	positive	positive
1	positive	positive		positive				positive	positive	positive	positive				positive
1	positive	positive		positive				positive	positive	positive	positive	positive	positive	positive	positive
1	positive	positive		positive		positive				positive	positive			positive	positive
1	positive	positive		positive		positive			positive
1	positive	positive		positive		positive			positive	positive			positive
1	positive	positive		positive		positive			positive	positive	positive	positive			positive
1	positive	positive		positive		positive		positive						positive	positive
1	positive	positive		positive		positive		positive			positive	positive
1	positive	positive		positive		positive		positive			positive	positive	positive	positive
1	positive	positive		positive		positive		positive			positive	positive	positive	positive	positive
1	positive	positive		positive		positive		positive	positive		positive				positive
1	positive	positive		positive		positive		positive	positive	positive
1	positive	positive		positive		positive		positive	positive	positive	positive				positive
1	positive	positive		positive		positive		positive	positive	positive	positive	positive			positive
1	positive	positive		positive	positive
1	positive	positive		positive	positive			positive			positive			positive	positive
1	positive	positive		positive	positive	positive		positive			positive	positive	positive	positive	positive
1	positive	positive		positive	positive	positive	positive	positive	positive	positive	positive				positive
1	positive	positive	positive												positive
1	positive	positive	positive						positive	positive
1	positive	positive	positive					positive						positive
1	positive	positive	positive					positive					positive
1	positive	positive	positive			positive					positive		positive
1	positive	positive	positive		positive						positive	positive	positive
1	positive	positive	positive		positive			positive
1	positive	positive	positive		positive			positive			positive		positive	positive	positive
1	positive	positive	positive	positive						positive
1	positive	positive	positive	positive					positive
1	positive	positive	positive	positive					positive	positive	positive	positive
1	positive	positive	positive	positive				positive			positive
1	positive	positive	positive	positive		positive		positive
1	positive	positive	positive	positive		positive		positive						positive
1	positive	positive	positive	positive		positive	positive
1	positive	positive	positive	positive		positive	positive				positive	positive	positive
1	positive	positive	positive	positive		positive	positive		positive	positive	positive	positive
1	positive	positive	positive	positive		positive	positive		positive	positive	positive	positive	positive
1	positive	positive	positive	positive		positive	positive	positive				positive	positive	positive	positive
1	positive	positive	positive	positive		positive	positive	positive	positive	positive	positive	positive	positive	positive	positive
1	positive	positive	positive	positive	positive			positive				positive		positive	positive
1	positive	positive	positive	positive	positive	positive	positive	positive		positive	positive	positive	positive	positive	positive
1	positive	positive	positive	positive	positive	positive	positive	positive	positive			positive			positive
1	positive	positive	positive	positive	positive	positive	positive	positive	positive	positive	positive	positive	positive	positive
The 15 common allergens based on physician prescribing test lists constituted a total of 564 test panels
